# Supplementary material for: Tissue Reaction to Low-Density Polyacrylamide Gel as a Carrier for Microimplants in the Adipose Fin of Rainbow Trout
Source: Gels. 2023 Aug 5;9(8):629. doi: 10.3390/gels9080629 (PMC10453643; doi:10.3390/gels9080629)
Supplement: Supplementary file 1 [file gels-09-00629-s001.zip]

Archive with 1 entries (1 files):
- Table S1-S2.xlsx
