# Supplementary material for: Tissue Reaction to Low-Density Polyacrylamide Gel as a Carrier for Microimplants in the Adipose Fin of Rainbow Trout
Source: Gels. 2023 Aug 5;9(8):629. doi: 10.3390/gels9080629 (PMC10453643; doi:10.3390/gels9080629)
Supplement: Supplementary file 1 [file gels-09-00629-s001.zip › Table S1-S2.xlsx]

## Sheet: Table S1
Table S1. Primers used for gene expression analysis in rainbow trout.
Gene	GenBank accession number	Forward primer (5’ to 3’)	Reverse primer (5’ to 3’)	Amplicon size (bp)	Reference
TNF-α	AJ277604	TGTGTGGGGTCCTCTTAATAGCAGGTC	CCTCAATTTCATCCTGCATCGTTGA	102	Gorgoglione et al., 2013, doi: 10.1186/1297-9716-44-55
il8	NM_001124362.1	TGTCGTTGTGCTCCTGG	CCTGACCGCTCTTGCTC	197	Tongsri et al., 2020, doi: 10.1016/j.fsi.2020.01.044
ef1α	AF498320	GGCAAGTCAACCACCACAG	GATACCACGCTCCCTCTCAG	159	Nogueira et al., 2020, doi: 10.1016/j.cbpc.2020.108705
FOXP3B	FM883711	TCCTGCCCCAGTACTCATCCC	TGACGGACAGCGTTCTTCCA	295	Gorgoglione et al., 2013, doi: 10.1186/1297-9716-44-55

## Sheet: Table S2
Table S2. Paraffin embedding protocol for biopsy specimens used for adipose fin processing.
Reagent	Trade name	Manufacturer	Concentration, %	Time, min	Temperature, °С
Formalin solution, neutral buffered		Sigma-Aldrich, USA	10	storage	22
Tap water			100	overnight	22
Isopropyl alcohol with Triton X100	Isopropanol plus	Labico, Russia	100	150	22
Isopropyl alcohol with Triton X100	Isopropanol plus	Labico, Russia	100	15	22
Isopropyl alcohol with Triton X100	Isopropanol plus	Labico, Russia	100	15	22
Isopropyl alcohol with Triton X100	Isopropanol plus	Labico, Russia	100	15	22
Isopropyl alcohol with Triton X100	Isopropanol plus	Labico, Russia	100	60	22
Paraffin	HistoMix	Biovitrum, Russia	100	30	62
Paraffin	HistoMix	Biovitrum, Russia	100	30	62
Paraffin	HistoMix	Biovitrum, Russia	100	30	62
